# Supplementary material for: Cardiac arrest in a young adult with complex congenital heart disease: an echocardiographic diagnostic challenge in the acute setting
Source: Eur Heart J Imaging Methods Pract. 2025 Apr 16;3(3):qyaf045. doi: 10.1093/ehjimp/qyaf045 (PMC12360294; doi:10.1093/ehjimp/qyaf045)
Supplement: qyaf045_Supplementary_Data [file qyaf045_supplementary_data.zip]

Archive with 2 entries (2 files):
- Video5.1.avi
- Video6.1.avi
